# Supplementary material for: FSH promotes immature porcine Sertoli cell proliferation by activating the CCR7/Ras-ERK signaling axis
Source: Reproduction. 2023 Apr 26;165(6):593–603. doi: 10.1530/REP-22-0441 (PMC10235919; doi:10.1530/REP-22-0441)
Supplement: Table S1 The RNA yield and quality in the present study. [file supplementary_table_1.xls]

## Sheet: Sheet2
Table S1 The RNA yield and quality in the present study
	Sample ID	Nucleic Acid Conc.	Unit	A260	A280	260/280	Sample Type
Figure 1	ddH2O-1	485.4	ng/µl	12.136	5.989	2.03	RNA
	ddH2O-2	521.3	ng/µl	13.034	6.618	1.97	RNA
	ddH2O-3	497.8	ng/µl	12.444	6.382	1.95	RNA
	FSH-1	558.8	ng/µl	13.97	6.833	2.04	RNA
	FSH-2	589.7	ng/µl	14.742	7.179	2.05	RNA
	FSH-3	680.4	ng/µl	17.011	8.462	2.01	RNA
Figure 3	siNC-1	531	ng/µl	13.275	6.583	2.02	RNA
	siNC-2	507.1	ng/µl	12.677	6.275	2.02	RNA
	siNC-3	571.4	ng/µl	14.286	6.947	2.06	RNA
	siCCR7-1	481.2	ng/µl	12.031	5.906	2.04	RNA
	siCCR7-2	445.9	ng/µl	11.147	5.552	2.01	RNA
	siCCR7-3	391.4	ng/µl	9.785	4.947	1.98	RNA
Figure 5	DMSO-1	1141.5	ng/µl	28.537	14.207	2.01	RNA
	DMSO-2	1137	ng/µl	28.425	13.919	2.04	RNA
	DMSO-3	859.9	ng/µl	21.498	10.89	1.97	RNA
	Ras inhibitor-1	899	ng/µl	22.476	10.991	2.04	RNA
	Ras inhibitor-2	751.4	ng/µl	18.784	9.574	1.96	RNA
	Ras inhibitor-3	919.1	ng/µl	22.977	11.716	1.96	RNA
