# Supplementary material for: FSH promotes immature porcine Sertoli cell proliferation by activating the CCR7/Ras-ERK signaling axis
Source: Reproduction. 2023 Apr 26;165(6):593–603. doi: 10.1530/REP-22-0441 (PMC10235919; doi:10.1530/REP-22-0441)
Supplement: Table S2 The sequences of primer and siRNA used in the present study. [file supplementary_table_2.xlsx]

## Sheet: Sheet1
Table S2 The sequences of primer and siRNA used in the present study
Gene	Primer	Sequence（5`→3`）	Gene ID	Amplicon lenghth	Temperature (oC)
GREM1	R	TCGCACCATCATCAACCGCTTC	100156280	103	61
	F	GCAGAAGGAGCAGGACTGAAAAGAG
PEG3	R	CGCCAAGAAGAAGAACATTGAGCAC	100522552	132	61
	F	GCAAAGGACTCGCCACACTCTG
AMCF	R	CTTGCCAGCGCTAGTCCTAT	396900	195	61
	F	TGGGTCCAGACAGACTTCCT
PPBP	R	TTCCAGCCCATTTCCTGTCC	396870	108	61
	F	TGCGCCATTCTTCCCTCAAT
SHC3	R	CGTTCCAAGCAAGACACCTCCTC	102164918	147	61
	F	CAGTCTTCGCCAAACGGGTCTC
EDNRB	R	CTGGTCCTTGTCTTTGCCCTGTG	414911	144	68
	F	CGCCATGTTGATGCCAATGTAATCC
EGR1	R	CCCTTCGGCTCCTTTCCACATTC	100520726	145	61
	F	TGCTGCTGCTGTTGCTGTTACC
GDF10	R	CACACCCAGCACTACCACAAGC	100519926	145	64
	F	TCGTCTTCTCATCAAAGTCCAGCAC
CD80	R	GAGAACCGCACCTTCACTGATGTC	397161	109	61
	F	CTCTCTCCCGCTTCTGAACAACAC
CCR7	R	GATGGTGGTGGGCTTTCTGA	396663	112	64
	F	CACCTTGATGGCCTTGTTGC
BMP4	R	TGATTCAGCGGCAACCACATCC	100113425	180	61
	F	GGAGGATGAAGGAGAGAGCTGA
IGF1	R	AGGCCAGCTACCGGTTACAT	397491	142	63
	F	GAGACCGCTGTGTATCGCATTCC
GDNF	R	GCCTTCTTCCTCTTCCTCCTCCTC	100322894	165	64
	F	GCGAGCGATGTCAGCACAGAG
EGF	R	AGGAGCAGCAGCAGGACCAG	397083	106	60
	F	TACACCGACAACTCCATCCG
CCND1	R	GCCGCCAGGTTCCACTT	100738589	83	63
	F	CCTGCTGAAGATGCCCATAAC
CCNE1	R	TGCTCTGCTTCTTACTGCTCG	100523248	114	61
	F	GTGGCCCTCAAGAGCGTAAG
CDK4	R	CAGACATCCATCAGCCGGAC	100144492	152	64
	F	ATTTGGCCATGGGCGTGAAC
PCNA	R	CTAGTGCCAAGGTGTCTGCAT	692192	132	64
	F	ACCAGGTCACTGAGATCCATCCAC
FGF2	R	TTCGGCAACAGCACACCAATCC	397643	128	61
	F	AACCCTTGGCTCTCCACGAG
c-MYC	R	ATTCCGACCTTTTGGCAGGG	448810	109	64
	F	CCAGGTCATCACCATCGG
β-actin	R	ACATCTGCTGGAAGGTGGAC	396797	61	60
	F	AAGTACTCCGTGTGGATCGG
CCR7 siRNA	CTCATCTTCGGCATCTACA
