# Supplementary material for: FSH promotes immature porcine Sertoli cell proliferation by activating the CCR7/Ras-ERK signaling axis
Source: Reproduction. 2023 Apr 26;165(6):593–603. doi: 10.1530/REP-22-0441 (PMC10235919; doi:10.1530/REP-22-0441)
Supplement: Table S3 The differentially expressed genes induced by FSH. [file supplementary_table_3.xlsx]

## Sheet: Sheet1
Table S3 The differentially expressed genes induced by FSH
Gene ID	Gene name	baseMean	baseMean_C	baseMean_G	log2(FoldChange)	p value	Regulation
ENSSSCG00000010948	CTSL	1832.34	1044.85	2619.83	1.32617	6.95e-58	Up
ENSSSCG00000006719	-	2712.86	1706.8	3718.91	1.12359	3.2e-30	Up
ENSSSCG00000009477	EDNRB	329.904	196.708	463.099	1.23527	3.83e-27	Up
ENSSSCG00000004195	ARG1	120.74	56.4987	184.982	1.7111	6.07e-19	Up
ENSSSCG00000025560	PGLYRP2	323.905	176.465	471.346	1.4174	2.59e-18	Up
ENSSSCG00000038675	EPHA10	307.019	196.698	417.339	1.08523	8.51e-18	Up
ENSSSCG00000003326	PEG3	290.627	192.733	388.522	1.01139	2.24e-17	Up
ENSSSCG00000014221	LVRN	55.3517	19.3746	91.3288	2.23691	9.05e-17	Up
ENSSSCG00000016254	-	2441.52	1604.2	3278.85	1.03134	3.92e-14	Up
ENSSSCG00000036011	ISLR2	161.439	100.756	222.121	1.14049	1.08e-13	Up
ENSSSCG00000000857	IGF1	72.6385	35.555	109.722	1.62573	6.52e-13	Up
ENSSSCG00000008957	AMCF-II	15707.5	10267.5	21147.5	1.04241	1.26e-12	Up
ENSSSCG00000004565	CA12	86.9961	53.1355	120.857	1.18555	4.21e-09	Up
ENSSSCG00000036306	-	7.13725	0.655771	13.6187	4.37626	6.2e-06	Up
ENSSSCG00000029507	RASGEF1B	52.0597	32.1876	71.9319	1.16012	6.63e-06	Up
ENSSSCG00000027361	OVOL1	59.0436	38.941	79.1462	1.02323	1.83e-05	Up
ENSSSCG00000033657	GREM1	54.2021	35.5581	72.846	1.03467	3.8e-05	Up
ENSSSCG00000009331	MEDAG	39.7597	24.2598	55.2596	1.18766	6.28e-05	Up
ENSSSCG00000010073	CHCHD10	141.879	90.9276	192.83	1.08454	7.47e-05	Up
ENSSSCG00000009469	ACOD1	43.2899	25.8919	60.6879	1.22891	0.000207435	Up
ENSSSCG00000014293	FSTL4	41.6388	27.2875	55.9901	1.03693	0.00029983	Up
ENSSSCG00000037028	GKN3	38.2985	23.3383	53.2588	1.19032	0.000349546	Up
ENSSSCG00000004039	SLC22A3	21.1047	11.5896	30.6199	1.40164	0.00065698	Up
ENSSSCG00000014876	MYO7A	38.2343	25.2616	51.2069	1.01939	0.000943108	Up
ENSSSCG00000017005	KCNMB1	32.4303	20.7447	44.116	1.08856	0.00105583	Up
ENSSSCG00000047156	FDCSP	8.34416	2.04097	14.6473	2.84331	0.00115103	Up
ENSSSCG00000037579	PPBP	12.7598	5.84627	19.6733	1.75065	0.0013074	Up
ENSSSCG00000017466	CCR7	31.5838	20.425	42.7426	1.06534	0.001327	Up
ENSSSCG00000013369	-	25.3552	15.9779	34.7324	1.1202	0.00243311	Up
ENSSSCG00000003578	FGR	25.0501	15.6835	34.4168	1.13386	0.00326073	Up
ENSSSCG00000037269	LANCL3	25.9419	16.9984	34.8854	1.03722	0.00412034	Up
ENSSSCG00000030156	APBB1IP	13.8054	7.3903	20.2205	1.45211	0.00535059	Up
ENSSSCG00000017705	CCL5	72.7624	46.5039	99.021	1.09038	0.00609104	Up
ENSSSCG00000003986	-	20.3545	12.7399	27.9692	1.13449	0.0071415	Up
ENSSSCG00000039841	SHC3	4.89544	1.35569	8.4352	2.63739	0.00722914	Up
ENSSSCG00000040453	SYN3	20.0606	12.6254	27.4959	1.12289	0.0074796	Up
ENSSSCG00000014053	SNCB	13.885	8.03477	19.7352	1.29644	0.00856192	Up
ENSSSCG00000026211	NRN1	15.0206	8.8933	21.1479	1.24972	0.0100018	Up
ENSSSCG00000017470	TNS4	8.63353	4.15582	13.1112	1.6576	0.0125633	Up
ENSSSCG00000015445	NRCAM	2.79907	0.335206	5.26294	3.97275	0.0126745	Up
ENSSSCG00000015253	NTM	3.35893	0.64113	6.07673	3.24461	0.0130721	Up
ENSSSCG00000037684	PDYN	4.01902	1.06463	6.9734	2.71151	0.0143143	Up
ENSSSCG00000043694	-	10.7936	5.72869	15.8585	1.46898	0.0146283	Up
ENSSSCG00000012066	KCNJ15	10.522	5.75797	15.286	1.40858	0.0153874	Up
ENSSSCG00000006013	AARD	13.943	8.55787	19.3281	1.17537	0.0178601	Up
ENSSSCG00000027725	-	11.7661	6.83769	16.6945	1.28779	0.0180322	Up
ENSSSCG00000000203	KCNH3	2.57546	0.364713	4.7862	3.71405	0.0185191	Up
ENSSSCG00000005661	ENDOG	13.4679	8.1195	18.8163	1.21252	0.0191167	Up
ENSSSCG00000032532	CHRM2	3.73129	1.00562	6.45696	2.68277	0.0202431	Up
ENSSSCG00000047190	-	7.59215	3.59942	11.5849	1.6864	0.0209732	Up
ENSSSCG00000005502	ASTN2	10.4198	5.84671	14.993	1.35859	0.0214072	Up
ENSSSCG00000040109	-	1.77838	0	3.55676	Inf	0.0224513	Up
ENSSSCG00000021515	HS3ST1	3.05568	0.655771	5.4556	3.05647	0.0239342	Up
ENSSSCG00000024204	SCN1A	2.52953	0.364713	4.69434	3.68609	0.0240893	Up
ENSSSCG00000012680	GPC3	2.36969	0.320565	4.41881	3.78497	0.0266624	Up
ENSSSCG00000007157	SLC4A11	13.4447	8.41056	18.4789	1.1356	0.0289396	Up
ENSSSCG00000016337	ERFE	4.60699	1.67626	7.53772	2.16889	0.0289886	Up
ENSSSCG00000028387	CNKSR1	2.9466	0.699919	5.19329	2.89139	0.0315564	Up
ENSSSCG00000015619	CAMK1G	9.90857	5.86136	13.9558	1.25156	0.0316961	Up
ENSSSCG00000016410	MNX1	1.62951	0	3.25903	Inf	0.0326665	Up
ENSSSCG00000008166	CREG2	11.3616	6.88184	15.8414	1.20283	0.0345759	Up
ENSSSCG00000047500	-	3.6224	1.09414	6.15067	2.49095	0.0348876	Up
ENSSSCG00000010466	FGFBP3	3.41644	1.00562	5.82726	2.53473	0.0355001	Up
ENSSSCG00000039751	NLRC5	6.74911	3.51446	9.98377	1.50628	0.0397525	Up
ENSSSCG00000004819	CERS3	5.37992	2.39082	8.36902	1.80755	0.0442465	Up
ENSSSCG00000025038	KCNJ13	3.35472	1.03513	5.67431	2.45464	0.0449853	Up
ENSSSCG00000006415	CADM3	1.46567	0	2.93134	Inf	0.0481398	Up
ENSSSCG00000033276	RIPPLY1	3.88738	1.37033	6.40442	2.22454	0.0499785	Up
ENSSSCG00000014336	EGR1	1659.25	2467.27	851.225	-1.5353	3.68e-68	Down
ENSSSCG00000017262	SLC16A6	44.8633	75.8883	13.8383	-2.45522	5.11e-16	Down
ENSSSCG00000039707	RTKN2	228.374	306.295	150.452	-1.02562	6.28e-15	Down
ENSSSCG00000000926	CEP290	175.864	239.719	112.01	-1.09772	8.17e-12	Down
ENSSSCG00000045356	-	73.9871	105.302	42.6726	-1.30315	4.47e-09	Down
ENSSSCG00000039107	-	116.636	158.383	74.8889	-1.08059	1.29e-08	Down
ENSSSCG00000016260	SLC16A14	54.7566	73.3952	36.1179	-1.02297	0.000237022	Down
ENSSSCG00000007909	ABAT	30.2937	42.6549	17.9325	-1.25014	0.000272791	Down
ENSSSCG00000026517	CALML4	14.0238	21.9098	6.13783	-1.83578	0.00039165	Down
ENSSSCG00000050097	-	17.0214	25.7916	8.2511	-1.64424	0.00040607	Down
ENSSSCG00000012512	ZMAT1	40.9461	54.6714	27.2207	-1.00608	0.000503234	Down
ENSSSCG00000050280	-	41.5058	56.5828	26.4288	-1.09825	0.000542576	Down
ENSSSCG00000037079	SYT4	27.1181	38.0053	16.231	-1.22745	0.000626588	Down
ENSSSCG00000034516	CDKL1	30.7739	41.9838	19.5639	-1.10164	0.000921017	Down
ENSSSCG00000020927	SLC2A2	9.03986	14.825	3.25475	-2.18741	0.00102872	Down
ENSSSCG00000011899	CD80	32.5501	43.8775	21.2226	-1.04788	0.00133551	Down
ENSSSCG00000001751	CHRNA5	5.99333	10.3373	1.64936	-2.64788	0.00249866	Down
ENSSSCG00000010376	GDF10	8.27547	13.4098	3.14111	-2.09394	0.00294887	Down
ENSSSCG00000031188	C1orf185	3.34439	6.32567	0.363108	-4.12275	0.00305674	Down
ENSSSCG00000012594	IL13RA2	10.5139	16.3424	4.6854	-1.80238	0.00369825	Down
ENSSSCG00000016397	NEB	14.4359	21.0803	7.79147	-1.43593	0.00422198	Down
ENSSSCG00000012415	NAP1L2	12.5999	18.5715	6.62822	-1.4864	0.0067816	Down
ENSSSCG00000004401	DDO	8.26285	12.9604	3.56532	-1.86201	0.00722389	Down
ENSSSCG00000002944	WDR87	10.0858	15.0748	5.09677	-1.56448	0.0123095	Down
ENSSSCG00000003951	C1orf210	8.59174	13.1192	4.06426	-1.69062	0.0130164	Down
ENSSSCG00000029990	DEFB1	20.5334	28.0735	12.9933	-1.11144	0.0145896	Down
ENSSSCG00000036089	-	16.2161	22.204	10.2282	-1.11827	0.0154909	Down
ENSSSCG00000021757	-	37.2623	50.796	23.7286	-1.09809	0.0154979	Down
ENSSSCG00000033649	-	14.3965	20.1921	8.60099	-1.23121	0.0165659	Down
ENSSSCG00000016603	HYAL4	10.3707	15.1635	5.57779	-1.44284	0.0166221	Down
ENSSSCG00000032827	DNAH5	12.0594	17.2633	6.85549	-1.33238	0.016886	Down
ENSSSCG00000049961	-	11.3856	17.4032	5.36802	-1.69689	0.0170043	Down
ENSSSCG00000015953	DLX1	1.84386	3.68772	0	#NAME?	0.0171902	Down
ENSSSCG00000023328	GPM6A	18.7217	24.9704	12.473	-1.00141	0.0175087	Down
ENSSSCG00000002356	BBOF1	14.9305	20.5424	9.31865	-1.14041	0.0224004	Down
ENSSSCG00000033533	-	6.33844	9.73697	2.9399	-1.72771	0.0268712	Down
ENSSSCG00000017730	CDK5R1	13.6585	19.7353	7.5817	-1.38018	0.0281313	Down
ENSSSCG00000015267	FMO2	8.58286	12.6247	4.54101	-1.47517	0.02912	Down
ENSSSCG00000010057	LRRC75B	8.12219	12.0579	4.18646	-1.52618	0.0294143	Down
ENSSSCG00000011892	-	11.363	15.9628	6.76325	-1.23893	0.029825	Down
ENSSSCG00000016605	LMOD2	2.8816	5.14635	0.616859	-3.06054	0.0312506	Down
ENSSSCG00000004937	SLC24A1	16.7982	22.4358	11.1607	-1.00738	0.031773	Down
ENSSSCG00000038970	BCL2L15	2.16675	4.02292	0.310569	-3.69526	0.0385543	Down
ENSSSCG00000013273	CHST1	12.6365	17.2888	7.98413	-1.11463	0.0396861	Down
ENSSSCG00000046747	-	7.7164	11.2109	4.22188	-1.40895	0.0447531	Down
ENSSSCG00000012979	RNASEH2C	8.96419	12.7137	5.21468	-1.28573	0.0484711	Down
